# Supplementary material for: IRES-dependent ribosome repositioning directs translation of a +1 overlapping ORF that enhances viral infection
Source: Nucleic Acids Res. 2018 Nov 10;46(22):11952–67. doi: 10.1093/nar/gky1121 (PMC6294563; doi:10.1093/nar/gky1121)
Supplement: Supplementary Data [file gky1121_supplemental_files.zip]

Archive with 2 entries (2 files):
- KERR SUPPLEMENTAL FIGURES OCT 10.pdf
- Kerr_ORFx_July 31 2018 supplemental .docx
